# Supplementary material for: An Overview of Physical, Microbiological and Immune Barriers of Oral Mucosa
Source: Int J Mol Sci. 2021 Jul 22;22(15):7821. doi: 10.3390/ijms22157821 (PMC8346143; doi:10.3390/ijms22157821)
Supplement: Supplementary file 1 [file ijms-22-07821-s001.zip]

Archive with 1 entries (1 files):
- ijms-1301462-SI.pdf
